# Supplementary material for: MiMeJF: Application of Coupled Matrix and Tensor Factorization (CMTF) for Enhanced Microbiome-Metabolome Multi-Omic Analysis
Source: Metabolites. 2025 Jan 14;15(1):51. doi: 10.3390/metabo15010051 (PMC11767930; doi:10.3390/metabo15010051)
Supplement: Supplementary file 1 [file metabolites-15-00051-s001.zip]

Archive with 1 entries (1 files):
- metabolites-3309804-supplementary.pdf
